# Supplementary material for: Genome sequence of Hydrangea macrophylla and its application in analysis of the double flower phenotype
Source: DNA Res. 2020 Nov 11;28(1):dsaa026. doi: 10.1093/dnares/dsaa026 (PMC7934569; doi:10.1093/dnares/dsaa026)
Supplement: dsaa026_Supplementary_Data [file dsaa026_supplementary_data.zip]

Archive with 8 entries (8 files):
- Supplementary Figure S1.pdf
- Supplementary Figure S2.pdf
- Supplementary Figure S3.pdf
- Supplementary_Table_S1.pdf
- Supplementary_Table_S2.pdf
- Supplementary_Table_S3.pdf
- Supplementary_Table_S4.pdf
- Supplementary_Table_S5.pdf
